# Supplementary material for: Methyl and Ethyl Ethers of Glycerol as Potential Green Low-Melting Technical Fluids
Source: Molecules. 2023 Nov 8;28(22):7483. doi: 10.3390/molecules28227483 (PMC10672826; doi:10.3390/molecules28227483)
Supplement: Supplementary file 1 [file molecules-28-07483-s001.zip]

Archive with 1 entries (1 files):
- molecules-2698342-supplementary.pdf
